# Supplementary material for: A Comparative Study of Two Oroxylum indicum (L.) Kurz. Phenotypes Based on Phytochemicals and Antioxidant Effects, and the Anti-Inflammatory Activity of Leaf and Pod Extracts
Source: Plants (Basel). 2024 Jul 30;13(15):2110. doi: 10.3390/plants13152110 (PMC11314318; doi:10.3390/plants13152110)
Supplement: Supplementary file 1 [file plants-13-02110-s001.zip]

Archive with 1 entries (1 files):
- plants-3072615-supplementary.pdf
